# Supplementary material for: Loss of tumor-infiltrating lymphocytes and poor response to immunotherapy in IDH GOF mutant melanoma
Source: JCI Insight. 2026 Apr 9;11(11):e195384. doi: 10.1172/jci.insight.195384 (PMC13313554; doi:10.1172/jci.insight.195384)
Supplement: Supporting data values [file jciinsight-11-195384-s008.xlsx]

## Sheet: Fig. 1
gene mutation	Reccurence (1=yes, 0=no) per ICB treatment	RFS from ICB	OS_ICB	Survival status (0=Alive, 1=Dead)
GOF	1	77	937	1
GOF	0	2916	2916	0
GOF	1	75	201	1
GOF	1	308	426	1
GOF	1	67	1869	1
GOF	0	2597	2597	0
GOF	1	131	2191	0
GOF	1	561	849	0
GOF	1	21	67	1
GOF	0	218	218	0
GOF	1	73	188	1
GOF	1	89	398	1
GOF	1	70	168	0
GOF	1	91	616	0
GOF	0	505	505	1
GOF	0	1666	1666	0
GOF	1	21	21	1
GOF	1	324	415	1
GOF	1	74	1106	0
WT	1	1	11	1
WT	0	951	951	1
WT	1	58	780	1
WT	0	1471	1471	0
WT	1	11	1273	0
WT	1	54	1051	1
WT	1	947	1419	0
WT	0	1268	1268	0
WT	0	1290	1290	0
WT	1	756	998	0
WT	0	1359	1359	0
WT	0	1324	1324	0
WT	1	40	1866	1
WT	1	62	340	1
WT	0	19	19	1
WT	0	1346	1346	0
WT	1	476	1127	0
WT	1	33	1339	0
WT	0	1314	1314	0
WT	1	1203	1369	1
WT	1	0	249	0
WT	0	1253	1253	0
WT	1	121	1056	1
WT	1	246	1207	0
WT	0	1089	1089	0
WT	1	635	1816	1
WT	1	287	1296	0
WT	0	487	487	0
WT	0	997	997	0
WT	1	60	179	1
WT	0	1008	1008	0
WT	1	80	612	1
WT	1	73	1092	1
WT	1	1497	2410	1
WT	1	82	1058	1
WT	1	70	398	1
WT	0	542	542	0
WT	1	465	833	1
WT	0	804	804	0
WT	1	144	425	1
WT	1	52	295	1
WT	1	331	812	0
WT	1	79	907	0
WT	0	749	749	0
WT	1	1581	1715	0
WT	1	32	747	0
WT	1	350	1221	1
WT	1	257	483	1
WT	1	76	226	1
WT	1	39	95	1
WT	1	58	143	1
WT	0	861	861	0
WT	0	631	631	0
WT	0	1096	1096	0
WT	1	65	150	1
WT	0	763	763	0
WT	1	86	170	1
WT	0	644	644	0
WT	0	426	426	0
WT	0	454	454	0
WT	0	343	343	0
WT	1	1395	1873	0
WT	1	80	168	1
WT	0	724	724	0
WT	0	1791	1791	0
WT	0	313	313	0
WT	0	448	448	0
WT	0	2849	2849	0
WT	0	217	217	0
WT	1	1410	1520	1

## Sheet: Fig. 2B
	T-cells	Macrophages	Epithelial Cells	Fibroblasts	Dendritic Cells	B-cells	Tumors	Mutational_Status
M1	0.056379	0.063426	0.002168	0.000904	0.006325	0.004879	0.86592	IDH GOF
M2	0.020104	0.007776	0.000284	0.003509	0.000569	0.000379	0.967378	IDH GOF
M3	0.084271	0.018641	0.005854	0.005392	0.002311	0.004776	0.878755	IDH GOF
WT4	0.89805	0.040841	0.00215	0.00215	0.002303	0.054506	0.01	WT
WT5	0.095424	0.020272	0.026643	0.012598	0.002462	0.001158	0.841442	WT
WT6	0.37269	0.124489	0.101731	0.052519	0.012643	0.013032	0.322894	WT
WT7	0.613427	0.058797	0.074725	0.03379	0.016374	0.092885	0.110003	WT
WT8	0.030284	0.003188	0.001328	0.000974	0.000177	0.000177	0.963871	WT
WT9	0.262775	0.118348	0.000397	0.000265	0.011517	0.034948	0.57175	WT

## Sheet: Fig. 2G
Source	Regulatory	Memory	Cytotoxic	Exhausted	Cycling	Mutational_Status
M1	0.301418	0.29078	0.088652	0.255319	0.06383	IDH GOF
M2	0.106796	0.391586	0.058252	0.381877	0.061489	IDH GOF
M3	0.192308	0.681624	0.004274	0.111111	0.010684	IDH GOF
WT4	0.027947	0.114043	0.840479	0.010588	0.006943	WT
WT5	0.184805	0.244353	0.010267	0.529774	0.030801	WT
WT6	0.063453	0.311165	0.007932	0.555827	0.061623	WT
WT7	0.033075	0.673643	0.01447	0.266667	0.012145	WT
WT8	0.034483	0.293103	0.031034	0.606897	0.034483	WT
WT9	0.232491	0.408726	0.002296	0.315729	0.040758	WT

## Sheet: Fig. 3C
	T-cells	Tumors
M1	0.056379	0.86592
M2	0.020104	0.967378
M3	0.084271	0.878755
WT4	0.89805	0.01
WT5	0.095424	0.841442
WT6	0.37269	0.322894
WT7	0.613427	0.110003
WT8	0.030284	0.963871
WT9	0.262775	0.57175
Published	0.04	0.81

## Sheet: Fig. 3E
Positive %	Num Positive per mm^2	IDH_Status	Site	Stain
1.65	168.3	GOF	met	CD3
0.5	61.5	GOF	met	CD8
41.6	3246.3	GOF	met	CD3
25.6	1862.4	GOF	met	CD8
20.9	1570.25	WT	met	CD3
24.25	1765	WT	met	CD8
21.45	1171.55	WT	met	CD3
22	1242.5	WT	met	CD8
7	66.95	GOF	met	CD3
6.4	72.1	GOF	met	CD8
20	1378.2	WT	met	CD3
21.6	1525.3	WT	met	CD8
28.5	1312	WT	met	CD3
31.4	1385.6	WT	met	CD8
7.325	293.775	WT	met	CD3
3.56667	148.5	WT	met	CD8
2.7	135.1	WT	met	CD3
1	51.4	WT	met	CD8
29.55	1743.1	WT	met	CD3
33.8	1958.55	WT	met	CD8
5.2	331.2	WT	met	CD3
8	519.2	WT	met	CD8
7.5	361.4	GOF	met	CD3
2	91.1	GOF	met	CD8
